# Supplementary material for: Male mortality rates mirror mortality rates of older females
Source: Sci Rep. 2019 Jul 22;9:10589. doi: 10.1038/s41598-019-47111-w (PMC6646351; doi:10.1038/s41598-019-47111-w)
Supplement: Supplementary file 4 — Supplementary table 2 [file 41598_2019_47111_MOESM4_ESM.xlsx]

## Sheet: G-M
Male mortality rates mirror mortality rates of older females
Peter Lenart1,2*, Daniela Kuruczova1*, Peter K. Joshi3, Julie Bienertová-Vašků1, 2
* The authors contributed to the manuscript in equal measure.
Results of Gompertz-Makeham model
country	MRDT.M	MRDT.F	p.B	M.A	M.B	M.C	F.A	F.B	F.C	miss.years	cohort birth year
Australia	7.9698	9.13306	0.0591538	3.29036e-05	0.0869717	0.000663829	4.35855e-05	0.0758943	5.34224e-05		1950
Belgium	9.57682	10.5687	0.45062	0.000132723	0.0723776	0	0.000104782	0.0655847	0		1950
Canada	8.5246	8.29552	0.71501	5.76818e-05	0.0813114	0.000407576	3.31349e-05	0.0835568	0.000128138	2012, 2013, 2014	1950
France	11.4096	11.3234	0.938479	0.000270385	0.0607511	0	0.000112752	0.0612135	0		1950
Italy	8.73401	9.46667	0.117486	6.24186e-05	0.0793619	0.000250029	4.82206e-05	0.0732198	4.26518e-05	2013, 2014	1950
Japan	9.20212	10.9436	0.0347008	8.77132e-05	0.0753248	0	7.76195e-05	0.0633382	0		1950
Netherlands	9.07405	9.25295	0.796997	7.97012e-05	0.0763878	0	6.13539e-05	0.0749109	0		1950
Portugal	11.451	12.3931	0.591989	0.000262872	0.0605314	0	0.000145934	0.0559301	0		1950
Sweden	8.39229	8.53193	0.863618	4.65775e-05	0.0825934	0.00047868	3.49211e-05	0.0812416	0.000132062		1950
Switzerland	9.62578	10.3208	0.575387	9.09924e-05	0.0720095	0.000334271	6.98272e-05	0.0671601	0		1950
United Kingdom	9.18931	9.10458	0.866852	9.13772e-05	0.0754297	0	5.75081e-05	0.0761317	0	2014	1950
USA	9.5676	9.26833	0.359539	0.000135219	0.0724473	0.000609316	7.36399e-05	0.0747866	0		1950
West Germany	9.26718	9.51796	0.567288	0.000113661	0.0747959	9.24102e-06	6.89426e-05	0.0728252	0		1950
Australia	8.06437	8.01904	0.936169	3.39021e-05	0.0859518	0.000641808	2.18217e-05	0.0864377	0.000231338		1951
Belgium	9.91249	9.97245	0.960573	0.000150607	0.0699266	0	8.72126e-05	0.0695062	0		1951
Canada	7.75711	8.92536	0.102129	3.45249e-05	0.0893563	0.000672688	4.72866e-05	0.0776604	0	2012, 2013, 2014	1951
France	11.4363	11.1275	0.75646	0.000270093	0.0606093	0	0.000107284	0.0622912	0		1951
Italy	8.74267	9.18951	0.432862	6.10437e-05	0.0792833	0.000321515	4.13336e-05	0.0754281	8.70408e-05	2013, 2014	1951
Japan	9.18245	10.8361	0.0826968	8.49398e-05	0.0754861	0	7.37416e-05	0.0639665	0		1951
Netherlands	9.31493	9.15609	0.836577	8.75376e-05	0.0744125	0	5.84166e-05	0.0757034	0		1951
Portugal	11.392	12.9018	0.472381	0.000255714	0.0608448	7.20885e-05	0.000162635	0.0537248	0		1951
Sweden	7.89122	8.81639	0.166796	3.30654e-05	0.0878377	0.000644767	4.06221e-05	0.0786203	8.79835e-05		1951
Switzerland	9.64076	10.4244	0.528371	8.80714e-05	0.0718976	0.000335746	7.33105e-05	0.0664927	0		1951
United Kingdom	9.07568	9.11496	0.936941	8.6486e-05	0.0763741	0	5.6972e-05	0.076045	0	2014	1951
USA	9.16606	9.25376	0.81551	0.000111408	0.0756211	0.000808794	7.33296e-05	0.0749044	0		1951
West Germany	9.28897	9.60726	0.491766	0.000112967	0.0746204	5.50423e-05	7.04163e-05	0.0721483	0		1951
Australia	7.29801	10.1899	0.0001017	1.90034e-05	0.0949776	0.000932147	6.41711e-05	0.0680228	0		1952
Belgium	9.54366	9.59182	0.963004	0.000127999	0.0726291	0	7.4362e-05	0.0722644	0		1952
Canada	8.15256	9.00145	0.285503	4.40429e-05	0.085022	0.000593187	4.82601e-05	0.077004	0	2012, 2013, 2014	1952
France	11.1304	11.2323	0.915015	0.000249578	0.0622752	0	0.000109928	0.0617099	0		1952
Italy	8.31859	9.66779	0.0227308	4.58453e-05	0.0833251	0.000434062	5.21184e-05	0.0716966	0	2013, 2014	1952
Japan	9.15798	10.5897	0.126964	8.15313e-05	0.0756877	0	6.61851e-05	0.065455	0		1952
Netherlands	9.08318	9.09155	0.991565	7.78371e-05	0.076311	0	5.73692e-05	0.0762408	0		1952
Portugal	11.8168	12.7577	0.681811	0.000292852	0.0586576	0	0.000151837	0.0543318	0		1952
Sweden	7.58651	9.58883	0.0539726	2.66209e-05	0.0913657	0.000681926	5.48858e-05	0.072287	2.3819e-05		1952
Switzerland	8.70085	9.15375	0.743987	5.32397e-05	0.0796643	0.000467595	4.14752e-05	0.0757227	0.0001094		1952
United Kingdom	9.38644	8.90088	0.421561	9.72229e-05	0.0738456	0	5.07573e-05	0.077874	0	2014	1952
USA	9.44892	9.19958	0.581051	0.000131181	0.0733573	0.000659036	7.2373e-05	0.0753455	0		1952
West Germany	8.94268	9.42179	0.233324	9.43239e-05	0.07751	0.000152318	6.4238e-05	0.0735686	0		1952
Australia	7.25887	9.84488	0.0016326	1.86671e-05	0.0954897	0.000855051	5.61989e-05	0.0704069	3.15929e-05		1953
Belgium	9.5991	10.2689	0.653588	0.000132299	0.0722096	0	9.45546e-05	0.0675	0		1953
Canada	8.31938	9.09771	0.326366	4.72044e-05	0.0833171	0.000595657	5.0977e-05	0.0761892	0	2012, 2013, 2014	1953
France	11.2982	11.1138	0.867258	0.00026121	0.0613501	0	0.0001062	0.0623679	0		1953
Italy	8.592	9.09457	0.385774	5.29412e-05	0.0806736	0.000367938	3.96351e-05	0.0762155	6.43683e-05	2013, 2014	1953
Japan	9.17988	10.5586	0.184306	8.11982e-05	0.0755073	0	6.50565e-05	0.0656479	0		1953
Netherlands	8.5737	9.04638	0.583973	5.91739e-05	0.0808457	9.77038e-05	5.66963e-05	0.0766215	0		1953
Portugal	11.8642	13.7527	0.489173	0.000307179	0.0584232	0	0.000189517	0.0504007	0		1953
Sweden	7.08946	9.53838	0.0330558	1.71656e-05	0.0977716	0.000868426	5.27593e-05	0.0726693	8.26244e-05		1953
Switzerland	8.5331	9.56994	0.443471	4.46345e-05	0.0812304	0.000678733	5.19978e-05	0.0724297	0		1953
United Kingdom	9.34128	9.24578	0.881863	9.62128e-05	0.0742026	0	5.93849e-05	0.074969	0	2014	1953
USA	8.81476	9.24651	0.444029	9.36357e-05	0.0786349	0.000939757	7.4084e-05	0.0749631	0		1953
West Germany	8.69024	9.54622	0.0350696	8.15294e-05	0.0797616	0.000216491	6.67078e-05	0.0726096	0		1953
Australia	7.06043	9.10386	0.0106385	1.5004e-05	0.0981735	0.000998396	3.74267e-05	0.0761377	0.000150403		1954
Belgium	9.0347	9.66102	0.594081	9.11385e-05	0.0767206	0.000346262	7.35289e-05	0.0717468	0		1954
Canada	8.16347	7.92324	0.762568	4.26409e-05	0.0849084	0.000650284	2.62214e-05	0.0874828	0.000140859	2012, 2013, 2014	1954
France	11.2556	11.17	0.942071	0.000253344	0.0615825	0	0.000108066	0.0620543	0		1954
Italy	8.01372	9.64934	0.0181776	3.57785e-05	0.086495	0.000539565	5.07861e-05	0.0718337	0	2013, 2014	1954
Japan	9.0972	10.5597	0.181112	7.60605e-05	0.0761935	0	6.34508e-05	0.065641	0		1954
Netherlands	9.17642	9.43917	0.810386	8.01094e-05	0.0755357	0	6.61052e-05	0.0734331	0		1954
Portugal	12.474	12.9954	0.88044	0.000346816	0.0555676	0	0.000153296	0.0533378	0		1954
Sweden	7.68475	9.02475	0.346852	2.51429e-05	0.0901977	0.000732706	4.23669e-05	0.0768052	6.30404e-05		1954
Switzerland	7.7437	10.3404	0.117555	2.72518e-05	0.0895111	0.000862135	6.59064e-05	0.0670328	1.67731e-05		1954
United Kingdom	9.32045	9.19539	0.8717	9.34614e-05	0.0743684	0	5.79532e-05	0.0753798	0	2014	1954
USA	8.53311	9.33214	0.153622	7.84644e-05	0.0812303	0.0011027	7.73705e-05	0.0742753	0		1954
West Germany	9.42985	9.25398	0.724092	0.000116757	0.0735056	0	5.85783e-05	0.0749026	0		1954
